# Supplementary material for: Development of a stemness-related prognostic index to provide therapeutic strategies for bladder cancer
Source: NPJ Precis Oncol. 2024 Jan 20;8:14. doi: 10.1038/s41698-024-00510-3 (PMC10799910; doi:10.1038/s41698-024-00510-3)
Supplement: Supplementary file 2 — Supplementary Table 9 [file 41698_2024_510_MOESM2_ESM.xlsx]

## Sheet: Sheet1
Supplementary Data 9. Data souruces
Data sources	Algorithms and identifiers
(1) Transcriptome data, copy number variations data, and somatic mutation data of TCGA-BLCA are available in the TCGA portal (https://portal.gdc.cancer.gov) (2) Transcriptome data of GSE31684, GSE13507, GSE176307, GSE5845 datasets are available in the GEO (https://www.ncbi.nlm.nih.gov/geo) (3) IMvigor210 data are available at http://research-pub.gene.com/IMvigor210CoreBiologies (4) Gene expressio…	GISTIC 2.0 (https://broadinstitute.github.io/gistic2/) maftools (https://code.bioconductor.org/browse/maftools/RELEASE_3_18/) RCircos (https://github.com/hzhanghenry/RCircos) OCLR (https://bioinformaticsfmrp.github.io/PanCanStem_Web/) clusterProfiler (https://code.bioconductor.org/browse/clusterProfiler/RELEASE_3_18/) ConsensusClusterPlus (https://github.com/renzhonglu/ConsensusClusterPlus) glmne…
